# Supplementary material for: Major Gene with Polygene Inheritance Analysis of Prostrate Growth Habit in Hybrids of Chrysanthemum yantaiense × C. indicum
Source: Plants (Basel). 2025 Apr 29;14(9):1338. doi: 10.3390/plants14091338 (PMC12073599; doi:10.3390/plants14091338)
Supplement: Supplementary file 1 [file plants-14-01338-s001.zip]

Archive with 1 entries (1 files):
- plants-3581780-supplementary.pdf
